# Supplementary material for: Study on Newly Isolated Dysmorphococcus Strains from Reunion Island as Potential Sources of High-Value Carotenoids
Source: Foods. 2024 Dec 4;13(23):3922. doi: 10.3390/foods13233922 (PMC11641088; doi:10.3390/foods13233922)
Supplement: Supplementary file 1 [file foods-13-03922-s001.zip]

Archive with 1 entries (1 files):
- foods-3295237-supplementary.pdf
